# Supplementary material for: Crisaborole Loaded Nanoemulsion Based Chitosan Gel: Formulation, Physicochemical Characterization and Wound Healing Studies
Source: Gels. 2022 May 19;8(5):318. doi: 10.3390/gels8050318 (PMC9140491; doi:10.3390/gels8050318)
Supplement: Supplementary file 1 [file gels-08-00318-s001.zip]

Archive with 1 entries (1 files):
- gels-1704148-supplementary.pdf
